# Supplementary material for: Extracellular Vesicles (EVs) Are Copurified with Feline Calicivirus, yet EV-Enriched Fractions Remain Infectious
Source: Microbiol Spectr. 2022 Jul 25;10(4):e01211-22. doi: 10.1128/spectrum.01211-22 (PMC9430557; doi:10.1128/spectrum.01211-22)
Supplement: Supplemental file 1 — Supplemental material. Download spectrum.01211-22-s0001.xlsx, XLSX file, 0.01 MB [file spectrum.01211-22-s0001.xlsx]

## Sheet: Sheet1
	Supplementary Table 1: Timepoint study to determine growth curve of stock FCV for FMEC and CRFK culture.
	FMEC		CRFK
	Timepoint	Titer (TCID50/mL)	Timepoint	Titer (TCID50/mL)
	8hpi a	126000	8hpi a	63200
	8hpi b	43100	8hpi b	12600
	8hpi c	63200	8hpi c	92800
	12hpi A	431000	12hpi A	6320000
	12hpi B	746000	12hpi B	9280000
	12hpi c	822000	12hpi c	632000
	24hpi a	537000000	24hpi a	112000000
	24hpi b	51400000	24hpi b	53700000
	24hpi c	92800000	24hpi c	74600000
